# Supplementary material for: Daidzein Inhibits Muscle Atrophy by Suppressing Inflammatory Cytokine- and Muscle Atrophy-Related Gene Expression
Source: Nutrients. 2024 Sep 13;16(18):3084. doi: 10.3390/nu16183084 (PMC11434955; doi:10.3390/nu16183084)
Supplement: Supplementary file 1 [file nutrients-16-03084-s001.zip]

Archive with 1 entries (1 files):
- nutrients-3137382-supplementary.pdf
